# Supplementary material for: Humoral Dysregulation Associated with Increased Systemic Inflammation among Injection Heroin Users
Source: PLoS One. 2016 Jul 5;11(7):e0158641. doi: 10.1371/journal.pone.0158641 (PMC4933366; doi:10.1371/journal.pone.0158641)
Supplement: S2 File — Contains study data. (XLSX) [file pone.0158641.s002.xlsx]

## Sheet: Data
		Demographics/Behavior					plasma Abs															Flow
	sampleID	group	birth sex	Race	Non_crack_Cocaine	heroin	Total_IgG	Total_IgM	Total_IgA	IgG1	IgG2	IgG3	IgG4	Tet_IgG	Sm_IgG	HepC_IgG	p24_IgG	gp140_IgG	gp140_IgM	dsDNA_IgG	LPS IgG	CD19+/CD19hiCD20hi,Freq. of,CD19+	CD19+/CD19hiCD20hi,Freq. of,lymph	CD19+/IgD-/CD19+CD20low,Freq. of,CD19+	CD19+/IgD-/CD19+CD20low,Freq. of,IgD-	CD19+/IgD-/CD19+CD20low/IgD-CD27++,Freq. of,CD19+	CD19+/IgD-/CD19+CD20low/IgD-CD27++,Freq. of,IgD-	CD19+/IgD-/CD19+CD20low/IgD-CD27++CD38+,Freq. of,CD19+	CD19+/IgD-/CD19+CD20low/IgD-CD27++CD38+,Freq. of,IgD-	CD19+/IgD-/CD19+CD20low/IgD-CD95+CD183+,Freq. of,CD19+	CD19+/IgD-/CD19+CD20low/IgD-CD95+CD183+,Freq. of,IgD-	CD19+/IgD-/CD19+CD20low/IgD-CD27++CD138+,Freq. of,CD19+	CD19+/IgD-/CD19+CD20low/IgD-CD27++CD138+,Freq. of,IgD-	CD19+/IgD-/IgD-CD20lowCD27hi,Freq. of,CD19+	CD19+/IgD-/IgD-CD20lowCD27hi,Freq. of,IgD-	CD19+/CD19+CD20low,Freq. of,CD19+	CD19+/CD19+CD20low/IgD-,Freq. of,CD19+	CD19+/CD19+CD20low/IgD-/IgD-CD27++,Freq. of,CD19+	CD19+/CD19+CD20low/IgD-/IgD-CD27++CD38+,Freq. of,CD19+	CD19+/CD19+CD20low/IgD-/IgD-CD95+CD183+,Freq. of,CD19+	CD19+/CD19+CD20low/IgD-/IgD-CD27++CD138+,Freq. of,CD19+	CD19+CD20low,Freq. of,lymph	CD19+CD20low/CD24++CD38++,Freq. of,CD19+CD20low	CD19+20low/CD27+,Freq. of,CD19+CD20low	CD19+CD20low/CD27+/CD27+IgM+,Freq. of,CD19+CD20low	CD19+CD20low/CD27+/IgM+CD27+CD95+,Freq. of,CD19+CD20low	CD19+CD20low/CD27+/IgM+CD27+CD95neg,Freq. of,CD19+CD20low	CD19+20low/IgD+CD138+,Freq. of,CD19+CD20low	CD19+CD20low/IgD-,Freq. of,CD19+CD20low
	1	IDU	2	4	0	5	269.361	420.271	393.103	494.154	479.63	393.597	465.525	842.373	632.579	238.087	503.571	57.1046	1299.13	410.029	1705.06	1.28	0.105	4.2	12.5	1.72	5.09	2.18	6.48	0.575	1.7	0.681	2.02	2.88	8.55	4.45	4.2	1.72	2.18	0.575	0.681	0.364	0	70.2	3.18	1.19	1.19	0	94.2
	2	IDU	2	5	1	3	303.405	544.721	159.772	28.9043	352.78	441.794	227.944	644.51	820.715	303.47	921.94	70.979	1705.71	431.006	1391.49	0.827	0.0554	13.6	29.4	0.901	1.95	2.94	6.36	3.53	7.63	0.825	1.78	9.41	20.3	13.7	13.6	0.9	2.95	3.53	0.824	0.915	0.0214	79.1	1.02	0.598	0.235	0	99.9
	3	IDU	1	4	3	3	441.943	548.819	406.675	26.8761	508.754	541.136	52.0043	590.861	1060.31	409.186	849.194	62.6222	1798.64	413.635	1411.44	0.676	0.128	5.54	10.5	0.233	0.443	0.657	1.25	0.587	1.12	0.426	0.812	1.46	2.78	6.88	5.54	0.233	0.661	0.591	0.433	1.3	0	34.9	0.505	0.0946	0.347	0.0315	80.4
	4	IDU	1	4	2	3	451.826	379.952	362.389	28.1626	526	466.484	419.445	511.331	662.078	229.484	935.393	63.7472	572.765	406.752	1351.96	5.87	0.367	10.5	14.6	2.16	3.01	5.23	7.3	4.64	6.47	0.771	1.08	8.23	11.5	10.8	10.4	2.16	5.22	4.62	0.76	0.679	0.0251	92.3	1.16	0.553	0.251	0.0502	96.3
	5	HC	2	4	0	0	410.575	312.209	205	447.785	453.931	233.258	229.032	702.084	719.108	281.686	530.144	49.846	638.27	401.508	853.478	2.66	0.0499	21.7	34.4	1.1	1.74	1.4	2.23	0.269	0.426	0.303	0.48	2.18	3.45	21.8	21.7	1.1	1.41	0.266	0.303	0.589	0.029	7.6	0.232	0.0653	0.131	0.00726	99.7
	6	HC	1	4	0	0	666.448	486.408	13.2404	26.4937	429.034	524.215	391.283	485.568	2210.42	1215.34	1239	146.19	939.658	492.298	2385.02	1.45	0.0471	12.6	30.1	0.541	1.29	0.896	2.13	0.532	1.27	0.138	0.33	1.35	3.22	12.7	12.6	0.541	0.896	0.533	0.14	0.414	0.066	12.9	0.528	0.264	0.157	0	99.3
	7	HC	2	3	0	0	534.443	203.077	253.197	663.5	519.955	329.461	3.63525	662.218	855.129	333.654	599.07	77.568	1080.35	419.535	1655.26	1.76	0.112	18.1	37.2	1.98	4.08	2.82	5.8	0.935	1.92	0.349	0.718	4.34	8.94	18.5	18.1	1.98	2.81	0.937	0.35	1.17	0.0188	26.9	0.95	0.338	0.538	0.025	97.6
	8	HC	2	4	0	0	334.773	190.402	84.7277	416.887	483.688	374.646	108.149	461.086	670.928	278.711	469.689	50.087	675.379	411.013	977.195	1.28	0.0347	5.84	27.9	0.0505	0.241	0.481	2.3	0.263	1.26	0.0288	0.138	2.14	10.2	5.96	5.84	0.0523	0.478	0.263	0.0288	0.161	0.0907	43.2	0.514	0.333	0.151	0	98.1
	10	IDU	2	4	5	5	377.911	299.349	260.333	25.7867	408.702	569.156	589.415	595.865	813.832	607.407	700.548	56.9707	512.101	418.879	1637.59	1.08	0.0696	7.94	18.4	1.5	3.47	1.45	3.36	0.695	1.61	0.103	0.239	4.4	10.2	8.32	7.94	1.5	1.45	0.696	0.103	0.536	0.0243	61.5	0.316	0.182	0.0608	0.0243	95.4
	11	IDU	1	4	3	5	546.804	463.353	380.571	441.793	361.995	405.477	109.293	433.318	1168.8	276.349	623.318	55.7922	1123.27	469.682	3093.69	5.21	0.127	9.31	13.9	1.28	1.92	2.39	3.57	0.902	1.35	0.926	1.38	6.09	9.09	9.34	9.32	1.28	2.4	0.905	0.93	0.227	0.0188	81.1	1.34	0.847	0.245	0	99.8
	12	IDU	2	4	4	5	246.919	83.7504	23.9104	26.0764	362.248	667.621	176.467	233.483	615.864	256.401	431.49	43.3106	518.877	444.117	494.489	0.497	0.0184	5.63	13.5	1.29	3.1	1.8	4.32	0.369	0.886	0.173	0.415	2.65	6.37	5.75	5.63	1.28	1.79	0.368	0.173	0.213	0.0476	53.1	1.49	0.635	0.54	0.0317	97.9
	13	IDU	2	5	1	3	588.197	435.851	273.03	29.0897	596.04	351.678	195.316	674.316	647.657	219.393	490.616	54.7476	812.843	402.163	1437.86	0.547	0.0211	2.82	6.91	0.338	0.828	0.951	2.33	0.759	1.86	0.643	1.57	2.05	5.02	2.84	2.82	0.343	0.949	0.762	0.644	0.11	0.107	83.4	2.09	0.483	1.07	0	99.4
	14	IDU	1	4	NaN	NaN	333.787	534.134	411.783	487.119	533.608	320.541	400.393	688.942	1103.24	206.387	593.921	54.0244	2990	410.685	1423.79	0.623	0.0411	22.9	34.5	3.78	5.68	6.23	9.36	4.97	7.46	5.09	7.65	17	25.5	23	22.9	3.74	6.21	4.97	4.97	1.51	0.0904	82.6	0.362	0.0904	0.271	0	99.6
	15	IDU	2	4	2	3	233.037	282.5	183.926	474.72	358.064	463.271	666.844	448.82	555.883	428.988	457.731	42.1053	972.572	381.186	668.567	3.23	0.104	5.85	14	1.51	3.64	2.7	6.49	1.55	3.73	0.643	1.55	4.54	10.9	5.88	5.86	1.52	2.71	1.55	0.652	0.188	0	93	1.91	0.856	0.352	0	99.7
	16	HC	2	4	0	0	239.852	140.392	202.163	483.755	282.993	364.383	242.44	322.449	503.441	160.455	495.931	44.248	420.781	376.598	739.073	1.14	0.0284	6.11	15.5	0.831	2.11	1.16	2.96	0.344	0.874	1.03	2.63	1.97	5	6.13	6.12	0.834	1.17	0.34	1.04	0.153	0.0555	41.9	0.444	0.167	0	0	99.7
	17	HC	1	4	0	0	423.556	407.082	222.24	26.1265	641.987	282.057	63.5608	838.801	904.294	192.447	529.148	50.7834	676.347	414.618	1809.2	1.78	0.115	5.19	15.6	0.26	0.78	0.889	2.67	0.953	2.86	0.358	1.07	1.78	5.33	5.22	5.2	0.254	0.877	0.947	0.352	0.336	0	39.1	1.56	0.333	0.667	0	99.6
	18	HC	1	3	0	0	247.82	209.316	327.809	666.102	336.718	285.566	104.569	813.796	587.348	67.1624	548.746	55.0154	765.408	394.297	817.18	1.12	0.0405	2.75	6.6	0.0728	0.174	0.207	0.497	0.264	0.632	0.091	0.218	0.442	1.06	2.82	2.76	0.0746	0.207	0.264	0.091	0.102	0.129	24.3	0.58	0.258	0.322	0.193	97.7
	19	IDU	2	4	1	2	435.945	423.264	91.7967	25.7372	563.366	468.27	270.175	494.381	586.693	270.749	496.595	48.6943	839.303	408.391	821.361	0.236	0.0283	1.61	5.09	0.281	0.887	0.453	1.43	0.0436	0.138	0.0347	0.11	0.948	3	1.68	1.61	0.28	0.453	0.0436	0.0347	0.201	0.053	73	1.22	0.636	0.318	0	95.4
	20	IDU	2	4	3	5	519.35	666.78	306.247	414.415	290.94	248.658	311.386	710.408	835.136	1905.22	557.05	47.2211	2054.53	411.668	4838.65	0.75	0.0486	6.94	21	0.546	1.65	1.29	3.91	0.488	1.48	0.523	1.58	3.23	9.79	7.29	6.94	0.542	1.29	0.49	0.525	0.472	0.079	52.8	0.883	0.158	0.527	0.0395	95.2
	21	IDU	2	4	5	5	400.865	212.424	284.463	26.2064	315.197	461.341	35.3946	344.507	878.123	2287.17	395.139	198.65	686.567	248.572	1122.98	0.296	0.0364	1.21	8.49	0.0737	0.516	0.207	1.45	0.132	0.923	0.0393	0.275	0.455	3.19	1.28	1.21	0.0737	0.207	0.132	0.0393	0.158	0.235	47.7	0.705	0.141	0.282	0	94.1
	22	IDU	2	4	2	5	363.314	377.867	298.759	30.1598	518.601	601.539	169.124	768.038	1509.64	1196.38	864.951	159.4	1216.27	268.737	3083.17	2.59	0.144	2.59	4.9	0.0958	0.181	0.192	0.363	0.431	0.817	0.192	0.363	1.1	2.09	2.63	2.59	0.0958	0.192	0.431	0.192	0.147	0	65.5	0	0	0	0	96.4
	23	IDU	2	4	0	3	399.702	332.096	551.07	393.016	667.887	412.515	614.635	905.704	3459.31	2731.48	2357.64	588.4	621.013	551.927	5778.96	0.624	0.0456	3.93	17.7	0.0963	0.433	0.583	2.62	0.472	2.12	0.406	1.82	1.94	8.73	5.8	3.91	0.0963	0.578	0.472	0.401	0.426	0.261	51.3	1.31	0.523	0.697	0	67.3
	24	IDU	2	4	2	5	298.711	14.764	17.9935	27.065	529.668	664.387	410.719	44.7863	241.792	1532.61	126.911	54.9	269.242	198.43	432.686	1.11	0.11	3.88	10.6	0.802	2.19	1.54	4.22	0.836	2.29	0.682	1.86	2.87	7.84	4.04	3.88	0.805	1.54	0.836	0.682	0.401	0.0189	79.4	0.811	0.547	0.132	0.0189	95.8
	27	IDU	2	3	1	5	569.101	314.401	362.798	627.725	223.588	416.412	273.567	917.613	1647.39	205.216	458.375	110.4	650.278	242.327	955.663	0.287	0.0257	4.91	17.6	0.0805	0.289	0.23	0.825	0.0209	0.075	0.201	0.721	0.98	2.32	5.21	4.91	0.0805	0.23	0.0209	0.201	0.466	0.124	24.2	0.649	0.278	0.186	0.155	94.3
	28	HC	2	4	0	0	242.667	182.439	222.846	29.1814	347.522	331.825	93.1237	874.058	698.251	392.622	495.216	101.75	524.144	300.321	924.919	0.311	0.0117	5.04	22.5	0.372	1.66	0.891	3.98	0.288	1.29	0.292	1.3	1.59	7.1	5.34	5.06	0.376	0.898	0.288	0.296	0.202	0	44.6	2.44	0.935	1.22	0.144	94.7
	29	HC	2	4	0	0	418.512	324.136	418.053	30.298	443.129	467.05	166.389	459.643	954.675	614.239	566.7	124.55	643.547	264.097	3881.23	2.79	0.114	5.34	10.5	0.223	0.437	0.956	1.87	0.948	1.86	0.319	0.625	3.2	6.28	5.36	5.35	0.219	0.956	0.944	0.322	0.22	0.0716	69.8	0.86	0.43	0.0716	0	99.7
	30	HC	2	1	0	0	489.069	97.0553	518.769	387.109	451.125	234.645	20.6421	741.886	612.063	397.274	394.919	101.25	455.663	231.799	1772.49	0.793	0.0206	2.77	14.4	0.236	1.23	0.689	3.59	0.271	1.41	0.171	0.893	1.44	7.5	2.85	2.77	0.234	0.691	0.271	0.173	0.0744	0.0645	60	1.29	0.903	0.387	0	97
	31	HC	1	4	0	0	289.271	229.582	485.79	314.07	284.19	603.845	254.675	166.575	1421.66	227.021	432.421	126.1	552.531	442.363	1502.59	1.04	0.0232	11	21.4	1.83	3.58	3.57	6.97	0.969	1.89	0.811	1.58	6.36	12.4	11.4	11	1.83	3.56	0.974	0.806	0.253	0.147	71	2.49	1.16	0.632	0.0632	96.5
	32	HC	1	4	0	0	374.129	589.095	597.15	534.857	472.284	168.888	77.4437	928.768	1148.29	1101.55	574.398	151.75	712.906	251.428	3135.92	0.535	0.0196	12	21.7	0.208	0.375	1.23	2.22	1.98	3.59	0.415	0.75	6.72	12.1	12.1	12	0.204	1.23	1.98	0.415	0.444	0.0318	65.3	1.43	0.858	0.318	0	99.5
	33	HC	2	4	0	0	431.616	86.4596	666.827	28.6685	556.337	271.317	349.233	1037.42	882.762	727.914	664.687	125.75	340.357	311.742	1725.24	0.873	0.0458	2.97	7.92	0.101	0.268	0.504	1.34	0.52	1.39	0.319	0.85	1.68	4.48	2.97	2.97	0.101	0.504	0.52	0.336	0.154	0	62.3	0	0	0	0	101
	34	HC	2	2	0	0	301.177	121.823	213.913	24.4715	351.032	390.017	273.74	626.438	1015.52	392.998	553.063	96.35	403.863	354.747	4006.15	2.14	0.0725	6.77	16.8	1.27	3.16	2.79	6.92	0.639	1.59	0.28	0.695	4.24	10.5	7.01	6.78	1.28	2.79	0.635	0.276	0.238	0.0596	71.7	3.22	0.775	1.19	0	96.7
	35	HC	1	4	0	0	479.91	343.553	374.35	657.945	561.602	229.737	265.508	701.786	909.707	297.932	893.874	142.15	546.678	288.544	3152.43	1.58	0.0925	2.41	5.61	0.328	0.763	0.755	1.76	0.533	1.24	0.369	0.858	1.61	3.74	2.52	2.4	0.328	0.755	0.533	0.369	0.148	0.325	64	1.3	0.325	0.325	0	94.2
	36	HC	1	4	0	0	418.372	558.357	449.309	383.633	501.488	321.296	145.575	374.793	1221.27	908.318	477.62	140.35	936.494	396.146	2343.37	4.33	0.194	6.91	17.9	1.59	4.12	2.23	5.78	0.619	1.61	0.831	2.16	3.22	8.35	7.02	6.91	1.59	2.23	0.623	0.842	0.314	0.104	49.3	2.61	0.888	0.992	0	98.3
	37	IDU	1	4	1	3	258.413	219.228	173.677	23.6419	427.186	361.306	485.658	635.296	668.451	234.774	670.846	105.75	399.181	291.577	4949.51	0.812	0.0693	1.83	4.85	0.114	0.301	0.478	1.27	0.15	0.398	0.278	0.738	0.963	2.55	1.89	1.83	0.114	0.478	0.15	0.278	0.161	0.0473	69.3	1.99	0.52	1.14	0.0473	96.7
	38	IDU	1	4	1	5	494.247	461.597	153.065	23.5333	325.777	291.486	296.485	323.391	908.994	2451.36	530.628	86.25	576.822	227.516	1597.09	1.84	0.05	8.96	17.9	0.341	0.682	1.69	3.38	2.51	5.02	0.762	1.53	6.06	12.2	9.13	8.96	0.341	1.69	2.51	0.762	0.248	0.153	79.1	0.459	0.214	0.214	0.153	98.2
	39	HC	2	4	0	0	340.136	140.164	191.992	27.3255	319.147	241.738	372.466	635.719	442.006	231.908	310.679	80	612.818	366.167	1206.47	0.901	0.0369	9.19	17.5	0.399	0.759	1.37	2.61	0.445	0.849	0.178	0.338	3.89	7.41	9.21	9.19	0.399	1.37	0.445	0.178	0.377	0.109	57.8	1.34	0.291	0.799	0	99.8
	40	HC	2	4	0	0	243.724	116.243	245.433	280.701	424.944	232.768	230.801	200.72	541.934	233.459	373.474	72.05	371.671	363.312	901.294	0.727	0.051	3.38	12.9	0.0887	0.339	0.498	1.9	0.33	1.26	0.198	0.756	1.4	5.34	3.44	3.38	0.0887	0.498	0.33	0.198	0.241	0.0354	61.5	1.66	0.495	0.743	0	98.2
	41	HC	1	4	0	0	430.982	217.776	212.661	263.123	492.615	333.33	268.768	383.265	628.123	368.985	546.354	85.1	766.462	257.138	1523.3	1.09	0.0484	26.6	40.5	3.47	5.28	9.79	14.9	2.76	4.2	2.37	3.62	18	27.4	27.2	26.6	3.47	9.79	2.76	2.37	1.21	0.0744	79.9	0.446	0.177	0.112	0.0186	97.6
UNITS					past 90 days	past 90 days	RU	RU	RU	RU	RU	RU	RU	RU	RU	RU	RU	RU	RU	RU	RU	Frequency	Frequency	Frequency	Frequency	Frequency	Frequency	Frequency	Frequency	Frequency	Frequency	Frequency	Frequency	Frequency	Frequency	Frequency	Frequency	Frequency	Frequency	Frequency	Frequency	Frequency	Frequency	Frequency	Frequency	Frequency	Frequency	Frequency	Frequency
			1=F	1-American Indian	0=none	0=none
			2=M	2-Asian	1= 1-15	1= 1-15
				3-Black	2=16-45	2=16-45
				4=White	3=46-75	3=46-75
				5-Other	4=75-89	4=75-89
					5=90 (everyday)	5=90 (everyday)
[truncated: 173 more columns]
